# Supplementary material for: New species of Cylindrocladiella from plantation soils in South-East Asia
Source: MycoKeys. 2018 Mar 15;(32):1–24. doi: 10.3897/mycokeys.32.23754 (PMC5904420; doi:10.3897/mycokeys.32.23754)
Supplement: XML Treatment for Cylindrocladiella obpyriformis [file mycokeys.32.23754-treatment3.xml]

<!DOCTYPE tp:taxon-treatment
  PUBLIC "-//TaxonX//DTD Taxonomic Treatment Publishing DTD v0 20100105//EN" "tax-treatment-NSO.dtd">
<tp:taxon-treatment xmlns:tp="http://www.plazi.org/taxpub"><tp:treatment-meta><kwd-group><label>Taxon classification</label><kwd><named-content xmlns:xlink="http://www.w3.org/1999/xlink" content-type="kingdom">Fungi</named-content></kwd><kwd><named-content xmlns:xlink="http://www.w3.org/1999/xlink" content-type="order">Hypocreales</named-content></kwd><kwd><named-content xmlns:xlink="http://www.w3.org/1999/xlink" content-type="family">Nectriaceae</named-content></kwd></kwd-group><mixed-citation publication-type="journal"><person-group><name><surname>Pham</surname><given-names>Nam Q.</given-names></name><name><surname>Barnes</surname><given-names>Irene</given-names></name><name><surname>Chen</surname><given-names>ShuaiFei</given-names></name><name><surname>Pham</surname><given-names>Thu Q.</given-names></name><name><surname>Lombard</surname><given-names>Lorenzo</given-names></name><name><surname>Crous</surname><given-names>Pedro W.</given-names></name><name><surname>Wingfield</surname><given-names>Michael J.</given-names></name></person-group><article-title>New species of <italic><tp:taxon-name><tp:taxon-name-part taxon-name-part-type="genus" reg="Cylindrocladiella">Cylindrocladiella</tp:taxon-name-part></tp:taxon-name></italic> from plantation soils in South-East Asia</article-title><source>MycoKeys</source><day>15</day><month>3</month><year>2018</year><volume>2018</volume><issue>32</issue><fpage>1</fpage><lpage>24</lpage><pub-id pub-id-type="doi">10.3897/mycokeys.32.23754</pub-id></mixed-citation></tp:treatment-meta><tp:nomenclature><tp:taxon-name>
              <tp:taxon-name-part taxon-name-part-type="genus" reg="Cylindrocladiella">Cylindrocladiella</tp:taxon-name-part>
              <tp:taxon-name-part taxon-name-part-type="species" reg="obpyriformis">obpyriformis</tp:taxon-name-part>
              <object-id xmlns:xlink="http://www.w3.org/1999/xlink" content-type="mycobank" xlink:type="simple">MB824552</object-id>
            </tp:taxon-name><tp:taxon-authority>N.Q. Pham, T.Q. Pham &amp; M.J. Wingf.</tp:taxon-authority><tp:taxon-status xmlns:xlink="http://www.w3.org/1999/xlink" xlink:type="simple">sp. nov.</tp:taxon-status><xref ref-type="fig" rid="F4">Figure 4</xref></tp:nomenclature><tp:treatment-sec sec-type="etymology" id="SECID0EJZAI"><title>Etymology.</title><p>Name refers to the obpyriform terminating vesicles in this species.</p></tp:treatment-sec><tp:treatment-sec sec-type="type material" id="SECID0EOZAI"><title>Type material.</title><p>VIETNAM. Tuyen Quang Province, from soil in <italic><tp:taxon-name><tp:taxon-name-part taxon-name-part-type="genus" reg="Acacia">Acacia</tp:taxon-name-part></tp:taxon-name></italic> hybrid plantation, Nov. 2013, N.Q. Pham &amp; T.Q. Pham, herbarium specimen of dried culture, <abbrev xmlns:xlink="http://www.w3.org/1999/xlink" xlink:title="National Collection of Fungi, Pretoria, South Africa" id="ABBRID0E2ZAI" xlink:type="simple">PREM</abbrev> 62165 (holotype), <abbrev xmlns:xlink="http://www.w3.org/1999/xlink" xlink:title="culture collection" id="ABBRID0E6ZAI" xlink:type="simple">CMW</abbrev> 47194 = <abbrev xmlns:xlink="http://www.w3.org/1999/xlink" content-type="institution" xlink:title="Westerdijk Fungal Biodiversity Institute" id="ABBRID0ED1AI" xlink:type="simple">CBS</abbrev> 143552 (ex-type culture).</p><fig id="F4" position="float" orientation="portrait"><label>Figure 4.</label><caption><p>
                  <italic><tp:taxon-name><tp:taxon-name-part taxon-name-part-type="genus" reg="Cylindrocladiella">Cylindrocladiella</tp:taxon-name-part> <tp:taxon-name-part taxon-name-part-type="species" reg="obpyriformis">obpyriformis</tp:taxon-name-part></tp:taxon-name></italic> (ex-type <abbrev xmlns:xlink="http://www.w3.org/1999/xlink" xlink:title="culture collection" id="ABBRID0E21AI" xlink:type="simple">CMW</abbrev> 47194). <bold>A–C</bold> Penicillate conidiophores <bold>D–F</bold> Obpyriform vesicles <bold>G–H</bold> Penicillate conidiogenous apparatus <bold>I–J</bold> Subverticillate conidiophores <bold>K</bold> Conidia. Scale bars: <bold>A</bold> = 20 µm (apply to <bold>B–C</bold>); <bold>D</bold> = 10 µm (apply to <bold>E–F</bold>); <bold>G</bold> = 10 µm (apply to <bold>H–K</bold>).</p></caption><graphic xmlns:xlink="http://www.w3.org/1999/xlink" xlink:href="mycokeys-32-001-g004.jpg" position="float" orientation="portrait" xlink:type="simple" id="oo_191534.jpg"/></fig></tp:treatment-sec><tp:treatment-sec sec-type="description" id="SECID0E12AI"><title>Description.</title><p>
              <italic>Sexual morph</italic> not observed. <italic>Conidiophores</italic> dimorphic, penicillate and subverticillate, mononematous and hyaline. <italic>Penicillate conidiophores</italic> comprising a stipe, a penicillate arrangement of fertile branches, a stipe extension and a terminal vesicle; stipe septate, hyaline, smooth, 58.5–148 × 4–6 µm; stipe extension aseptate, straight, 86.5–150 µm long, thick-walled with one basal septum, terminating in thin-walled, obpyriform vesicles, 4–7 µm wide. <italic>Penicillate conidiogenous apparatus</italic> with primary branches aseptate, 17.5–31.5 × 3–5 µm, secondary branches aseptate, 10–19 × 2–4 µm, each terminal branch producing 2–4 phialides; phialides cymbiform to cylindrical, hyaline, aseptate, 10.5–18 × 2–3 µm, apex with minute periclinal thickening and collarette. <italic>Subverticillate conidiophores</italic> abundant, comprising of a septate stipe and primary branches terminating in 2–4 phialides; primary branches straight, hyaline, 0–1-septate, 15–38.5 × 2–4 µm; phialides cymbiform to cylindrical, hyaline, aseptate, 13–30.5 × 2–3 µm, apex with minute periclinal thickening and collarette. <italic>Conidia</italic> cylindrical, rounded at both ends, straight, 1-septate, (9–)11–13(–15) × 2–3(–3.5) µm (av. = 12 × 2.5 µm), frequently slightly flattened at the base, held in asymmetrical clusters by colourless slime.</p><!--PageBreak--></tp:treatment-sec><tp:treatment-sec sec-type="description" id="SECID0EN3AI"><title>Culture characteristics.</title><p>Colonies buff to isabelline on the surface and dark brick to sepia in reverse on <abbrev xmlns:xlink="http://www.w3.org/1999/xlink" xlink:title="malt extract agar" id="ABBRID0ET3AI" xlink:type="simple">MEA</abbrev> after 7 d; smooth to undulate margins; extensive aerial mycelium especially in the middle; chlamydospores moderate, arranged in chains. Optimal growth temperature at 25 °C, no growth at 5 °C and 35 °C; after 7 d, colonies at 10 °C, 15 °C, 20 °C, 25 °C and 30 °C reached 5.4 mm, 25.5 mm, 47.2 mm, 74.0 mm and 50.8 mm, respectively.</p></tp:treatment-sec><tp:treatment-sec sec-type="distribution" id="SECID0EX3AI"><title>Distribution.</title><p>Tuyen Quang &amp; Vinh Phuc, Vietnam</p></tp:treatment-sec><tp:treatment-sec sec-type="material" id="SECID0E33AI"><title>Additional material examined.</title><p>VIETNAM. Vinh Phuc Province: Tam Dao, from soil in <italic><tp:taxon-name><tp:taxon-name-part taxon-name-part-type="genus" reg="Camellia">Camellia</tp:taxon-name-part> <tp:taxon-name-part taxon-name-part-type="species" reg="chrysantha">chrysantha</tp:taxon-name-part></tp:taxon-name></italic> nursery, Sept. 2013, N.Q. Pham, Q.N. Dang &amp; T.Q. Pham, <abbrev xmlns:xlink="http://www.w3.org/1999/xlink" xlink:title="National Collection of Fungi, Pretoria, South Africa" id="ABBRID0EN4AI" xlink:type="simple">PREM</abbrev> 62166, culture <abbrev xmlns:xlink="http://www.w3.org/1999/xlink" xlink:title="culture collection" id="ABBRID0ER4AI" xlink:type="simple">CMW</abbrev> 49940 = <abbrev xmlns:xlink="http://www.w3.org/1999/xlink" content-type="institution" xlink:title="Westerdijk Fungal Biodiversity Institute" id="ABBRID0EV4AI" xlink:type="simple">CBS</abbrev> 143553.</p></tp:treatment-sec><tp:treatment-sec sec-type="notes" id="SECID0E14AI"><title>Notes.</title><p>
              <italic><tp:taxon-name><tp:taxon-name-part taxon-name-part-type="genus" reg="Cylindrocladiella">Cylindrocladiella</tp:taxon-name-part> <tp:taxon-name-part taxon-name-part-type="species" reg="obpyriformis">obpyriformis</tp:taxon-name-part></tp:taxon-name></italic> is phylogenetically closely related to <italic><tp:taxon-name><tp:taxon-name-part taxon-name-part-type="genus" reg="Cylindrocladiella">Cy.</tp:taxon-name-part> <tp:taxon-name-part taxon-name-part-type="species" reg="arbusta">arbusta</tp:taxon-name-part></tp:taxon-name></italic>, <italic><tp:taxon-name><tp:taxon-name-part taxon-name-part-type="genus" reg="Cylindrocladium">Cy.</tp:taxon-name-part> <tp:taxon-name-part taxon-name-part-type="species" reg="natalensis">natalensis</tp:taxon-name-part></tp:taxon-name></italic> and <italic><tp:taxon-name><tp:taxon-name-part taxon-name-part-type="genus" reg="Cylindrocladiella">Cy.</tp:taxon-name-part> <tp:taxon-name-part taxon-name-part-type="species" reg="parvispora">parvispora</tp:taxon-name-part></tp:taxon-name></italic>. The stipe extensions of <italic><tp:taxon-name><tp:taxon-name-part taxon-name-part-type="genus" reg="Cylindrocladiella">Cy.</tp:taxon-name-part> <tp:taxon-name-part taxon-name-part-type="species" reg="obpyriformis">obpyriformis</tp:taxon-name-part></tp:taxon-name></italic> are longer than those of <italic><tp:taxon-name><tp:taxon-name-part taxon-name-part-type="genus" reg="Cylindrocladiella">Cy.</tp:taxon-name-part> <tp:taxon-name-part taxon-name-part-type="species" reg="arbusta">arbusta</tp:taxon-name-part></tp:taxon-name></italic>, <italic><tp:taxon-name><tp:taxon-name-part taxon-name-part-type="genus" reg="Cylindrocladium">Cy.</tp:taxon-name-part> <tp:taxon-name-part taxon-name-part-type="species" reg="natalensis">natalensis</tp:taxon-name-part></tp:taxon-name></italic> and <italic><tp:taxon-name><tp:taxon-name-part taxon-name-part-type="genus" reg="Cylindrocladiella">Cy.</tp:taxon-name-part> <tp:taxon-name-part taxon-name-part-type="species" reg="parvispora">parvispora</tp:taxon-name-part></tp:taxon-name></italic> (Table <xref ref-type="table" rid="T2">2</xref>).</p></tp:treatment-sec><tp:treatment-sec><!--Section generated to contain objects referenced in tp:taxon-treatment.--><table-wrap id="T2" position="float" orientation="portrait"><label>Table 2.</label><caption><p>Comparisons of morphological characteristics of <italic><tp:taxon-name><tp:taxon-name-part taxon-name-part-type="genus" reg="Cylindrocladiella">Cylindrocladiella</tp:taxon-name-part></tp:taxon-name></italic> spp. included in this study.</p></caption><table id="TID0E2XAG" rules="all"><tbody><tr><th rowspan="2" colspan="1">Species</th><th rowspan="1" colspan="1">Stipe extension</th><th rowspan="1" colspan="2">Vesicle</th><th rowspan="1" colspan="2">Macroconidia</th><th rowspan="2" colspan="1">
                  <tp:taxon-name><tp:taxon-name-part taxon-name-part-type="genus" reg="Subverticillate">Subverticillate</tp:taxon-name-part> <tp:taxon-name-part taxon-name-part-type="species" reg="conidiophores">conidiophores</tp:taxon-name-part></tp:taxon-name>
                </th><th rowspan="2" colspan="1">References</th></tr><tr><th rowspan="1" colspan="1">Length (µm)</th><th rowspan="1" colspan="1">Diam (µm)</th><th rowspan="1" colspan="1">Shape</th><th rowspan="1" colspan="1">Size (µm)</th><th rowspan="1" colspan="1">Average (µm)</th></tr><tr><td rowspan="1" colspan="1">
                  <bold><italic><tp:taxon-name><tp:taxon-name-part taxon-name-part-type="genus" reg="Cylindrocladiella">Cy.</tp:taxon-name-part> <tp:taxon-name-part taxon-name-part-type="species" reg="arbusta">arbusta</tp:taxon-name-part></tp:taxon-name></italic></bold>
                </td><td rowspan="1" colspan="1">93–139</td><td rowspan="1" colspan="1">4–5.5</td><td rowspan="1" colspan="1">obpyriform to lanceolate</td><td rowspan="1" colspan="1">(8.5–)10–12 (–13.5) × 2–3</td><td rowspan="1" colspan="1">11 × 2.5</td><td rowspan="1" colspan="1">moderate</td><td rowspan="1" colspan="1">This study</td></tr><tr><td rowspan="1" colspan="1">
                  <bold><italic><tp:taxon-name><tp:taxon-name-part taxon-name-part-type="genus" reg="Cylindrocladiella">Cy.</tp:taxon-name-part> <tp:taxon-name-part taxon-name-part-type="species" reg="malesiana">malesiana</tp:taxon-name-part></tp:taxon-name></italic></bold>
                </td><td rowspan="1" colspan="1">114.5–144.5</td><td rowspan="1" colspan="1">4.5–6</td><td rowspan="1" colspan="1">fusoid to lanceolate</td><td rowspan="1" colspan="1">(10–)11–13(–13.5) × (1.5–)2–2.5</td><td rowspan="1" colspan="1">12 × 2</td><td rowspan="1" colspan="1">abundant</td><td rowspan="1" colspan="1">This study</td></tr><tr><td rowspan="1" colspan="1">
                  <bold><italic><tp:taxon-name><tp:taxon-name-part taxon-name-part-type="genus" reg="Cylindrocladium">Cy.</tp:taxon-name-part> <tp:taxon-name-part taxon-name-part-type="species" reg="microcylindrica">microcylindrica</tp:taxon-name-part></tp:taxon-name></italic></bold>
                </td><td rowspan="1" colspan="1">70–130</td><td rowspan="1" colspan="1">3–4</td><td rowspan="1" colspan="1">cylindrical to lanceolate</td><td rowspan="1" colspan="1">(10–)12–14 (–15) × 2(–3)</td><td rowspan="1" colspan="1">12.5 × 2</td><td rowspan="1" colspan="1">abundant</td><td rowspan="1" colspan="1">
                  <xref ref-type="bibr" rid="B32">Schoch et al. 2000</xref>
                </td></tr><tr><td rowspan="1" colspan="1">
                  <bold><italic><tp:taxon-name><tp:taxon-name-part taxon-name-part-type="genus" reg="Cylindrocladium">Cy.</tp:taxon-name-part> <tp:taxon-name-part taxon-name-part-type="species" reg="natalensis">natalensis</tp:taxon-name-part></tp:taxon-name></italic></bold>
                </td><td rowspan="1" colspan="1">82–127</td><td rowspan="1" colspan="1">6–8</td><td rowspan="1" colspan="1">ellipsoidal to fusoid</td><td rowspan="1" colspan="1">(12–)14–16 (–17) × 2–3</td><td rowspan="1" colspan="1">15× 3</td><td rowspan="1" colspan="1">moderate</td><td rowspan="1" colspan="1">
                  <xref ref-type="bibr" rid="B22">Lombard et al. 2012</xref>
                </td></tr><tr><td rowspan="1" colspan="1">
                  <bold><italic><tp:taxon-name><tp:taxon-name-part taxon-name-part-type="genus" reg="Cylindrocladiella">Cy.</tp:taxon-name-part> <tp:taxon-name-part taxon-name-part-type="species" reg="obpyriformis">obpyriformis</tp:taxon-name-part></tp:taxon-name></italic></bold>
                </td><td rowspan="1" colspan="1">86.5–150</td><td rowspan="1" colspan="1">4–7</td><td rowspan="1" colspan="1">obpyriform</td><td rowspan="1" colspan="1">(9–)11–13(–15) × 2–3(–3.5)</td><td rowspan="1" colspan="1">12 × 2.5</td><td rowspan="1" colspan="1">abundant</td><td rowspan="1" colspan="1">This study</td></tr><tr><td rowspan="1" colspan="1">
                  <bold><italic><tp:taxon-name><tp:taxon-name-part taxon-name-part-type="genus" reg="Cylindrocladiella">Cy.</tp:taxon-name-part> <tp:taxon-name-part taxon-name-part-type="species" reg="parvispora">parvispora</tp:taxon-name-part></tp:taxon-name></italic></bold>
                </td><td rowspan="1" colspan="1">112.5–141</td><td rowspan="1" colspan="1">4.5–6.5</td><td rowspan="1" colspan="1">fusoid to cylindrical</td><td rowspan="1" colspan="1">(8–)10– 12 (–13) × 2–2.5</td><td rowspan="1" colspan="1">11 × 2</td><td rowspan="1" colspan="1">moderate</td><td rowspan="1" colspan="1">This study</td></tr><tr><td rowspan="1" colspan="1">
                  <bold><italic><tp:taxon-name><tp:taxon-name-part taxon-name-part-type="genus" reg="Cylindrocladiella">Cy.</tp:taxon-name-part> <tp:taxon-name-part taxon-name-part-type="species" reg="solicola">solicola</tp:taxon-name-part></tp:taxon-name></italic></bold>
                </td><td rowspan="1" colspan="1">93.5–170</td><td rowspan="1" colspan="1">3.5–6.5</td><td rowspan="1" colspan="1">broadly clavate to lanceolate to fusiform</td><td rowspan="1" colspan="1">(10.5–)12.5–14.5(–15.5) × 2–3</td><td rowspan="1" colspan="1">13.5 × 2.5</td><td rowspan="1" colspan="1">abundant</td><td rowspan="1" colspan="1">This study</td></tr></tbody></table></table-wrap></tp:treatment-sec><ref-list><ref id="B32"><mixed-citation xmlns:xlink="http://www.w3.org/1999/xlink" xlink:type="simple">
          <person-group><name name-style="western"><surname>Schoch</surname><given-names>CL</given-names></name><name name-style="western"><surname>Crous</surname><given-names>PW</given-names></name><name name-style="western"><surname>Wingfield</surname><given-names>MJ</given-names></name><name name-style="western"><surname>Wingfield</surname><given-names>BD</given-names></name></person-group> (<year>2000</year>) <article-title>Phylogeny of <italic><tp:taxon-name><tp:taxon-name-part taxon-name-part-type="genus">Calonectria</tp:taxon-name-part></tp:taxon-name></italic> and selected hypocrealean genera with cylindrical macroconidia.</article-title> <source>Studies in Mycology</source> <volume>45</volume>: <fpage>45</fpage>–<lpage>62</lpage>.</mixed-citation></ref><ref id="B22"><mixed-citation xmlns:xlink="http://www.w3.org/1999/xlink" xlink:type="simple">
          <person-group><name name-style="western"><surname>Lombard</surname><given-names>L</given-names></name><name name-style="western"><surname>Shivas</surname><given-names>RG</given-names></name><name name-style="western"><surname>To-Anun</surname><given-names>C</given-names></name><name name-style="western"><surname>Crous</surname><given-names>PW</given-names></name></person-group> (<year>2012</year>) <article-title>Phylogeny and taxonomy of the genus <italic><tp:taxon-name><tp:taxon-name-part taxon-name-part-type="genus">Cylindrocladiella</tp:taxon-name-part></tp:taxon-name></italic>.</article-title> <source>Mycological Progress</source> <volume>11</volume>: <fpage>835</fpage>–<lpage>868</lpage>. <ext-link xlink:type="simple" ext-link-type="doi" xlink:href="10.1007/s11557-011-0799-1">https://doi.org/10.1007/s11557-011-0799-1</ext-link></mixed-citation></ref></ref-list></tp:taxon-treatment>
